# Supplementary material for: In Situ Steam-Assisted Synthesis of CTAB-Modified Geopolymer-Based Hectorite for Enhanced Adsorption of Congo Red
Source: Gels. 2025 Nov 19;11(11):930. doi: 10.3390/gels11110930 (PMC12651987; doi:10.3390/gels11110930)
Supplement: Supplementary file 1 [file gels-11-00930-s001.zip]

Archive with 1 entries (1 files):
- gels-3977580-supplementary.pdf
